# Supplementary material for: Genome-wide identification and expression analysis of the HD2 protein family and its response to drought and salt stress in Gossypium species
Source: Front Plant Sci. 2023 Feb 13;14:1109031. doi: 10.3389/fpls.2023.1109031 (PMC9968887; doi:10.3389/fpls.2023.1109031)
Supplement: Supplementary file 2 [file Table_1.xlsx]

## Sheet: Sheet1
Twenty Conserved protein motif sequence and their annotation in cotton HD2s.
Motifs	Motif Sequence	Regular expression	Annotation	Sites	Width	E-value
MOTIF 1	NKAESVPLYVNVNGKKLVLGTLSHZKCPQLSFDLVFHEKFELSHNWKNGSVYFLGYY	[NK][KG][AK]E[ST][VI][PC]LY[VL][NK][VF][NDK][GN][KE]K[LF][VI][LV]GTLS[HQ][QE][KNS]CPQ[LI][SAC][FL]DL[VA][FL][HDE][EDQ][KEG]FELSH[NT]WKNGSVY[FV][LT]GY[YK]	Nucleoplasmin-like domain	26	57	4.3e-1129
MOTIF 2	FSCKSCGKSFGSEGALZSHKKAKHGGK	F[SP]C[GK]SC[GSN][KR]SFGSE[GN][AG]L[EQ]SH[KS]KAKHG[GT][KAQ]	Zinc finger C2H2 superfamily	22	27	1.6e-408
MOTIF 3	LLEPIVNPVKPHATISDPTTSKQVKIVEPKKAEDSSDDEDEDDTSTEDEMSSEDQEPGMLVNGENESBNDTDSDEDDSEEESSDEDPETPETEKAGPSKKRSAESATKTPAPEKKAKLVTPQKTDGKKVGGHTATPHPSKZARKALATTGQVNQSPKPG	LLEPIVNP[VI]KPH[AS]T[AI]SDPTTSKQVKIVEPKKAEDS[SC]DDEDEDDTSTEDEMSSEDQEPGMLVNGENES[DN]NDTDSDEDDSEEESSDEDPETPETEKAGPSKKRSAESATKTPAPEKKAKLVTPQKTDGKKVGGHTATPHPSK[EQ]ARKA[LS]ATTGQVNQS[AP]KPG	Histone deacetylase like	6	159	2.8e-442
MOTIF 4	MEFWGIEVKSGQPIKVDPGAD	MEFWG[IA]EVK[SA]GQ[PN][IF][KE][VAT][DE][PL][GE][AD][DNS]	NPL super family	26	21	4.4e-359
MOTIF 5	VESSKKRPAEAATPASAKKAKSAVTPQKTDGKKGGHTATPH	VESSKKRPAEAATP[AV]SAKKAK[SP]A[VA]TPQKTDGKKGGHTATPH	Histone deacetylase like	14	41	1.5e-330
MOTIF 6	NAGKPDAVKQSGKIAEPSNNKKSEDEDDDDESEDESGSDEED	NAGKPDAVKQ[SA][GV]KI[AT]EPS[ND]N[KR]K[SN]ED[ED]DDD[DS][ED]SED[EG]SGSD[ED]ED	unknown	13	42	3.6e-279
MOTIF 7	RVJHLSQAALG	[RYH][VI][IL]HLSQ[AV][AST]LG	unknown	26	11	1.2e-185
MOTIF 8	EPRMLVNGENDSDDADSDEDDSEEDSSDEDQKTPEKAGPSKKRPAESSKKTPAPEKK	EPRMLVNGEND[ST]DDADSDEDD[SG][ED]E[DE]S[SL]DEDQKTPEKAGPS[KR]KRPAESS[KM]KTP[AT][PA][EP]KK	unknown	7	57	8e-164
MOTIF 9	DEDDEMSMDESSDDEDEETPK	DE[DS][DE]EMS[MV]DESSD[DE][ED][DE]E[ET][TP][PK]K	unknown	13	21	2.8e-97
MOTIF 10	PSKQAGKTSAKSPKS	P[SA]K[QK][AS]GK[TN]S[AG][KA][SA][PA][KQ][SV]	unknown	19	15	1.1e-96
MOTIF 11	EEEEEESSELVAAAAAASBGKAKPDAKTA	[EFS][DE][ELS]EE[EP][STE][SM][ENL][DL][VE][AEK][ALS][AP][APV]AA[SVE][ND][GP][KT][AT][KT][PT][DQ][AV]K[TI][AV]	unknown	17	29	4.5e-108
MOTIF 12	TFIPEEGDDFE	[TA]F[IV]PEEG[DS]D[FD][EG]	unknown	11	11	2.8e-30
MOTIF 13	KKAGGHTATPH	[KL]KAGGHTATPH	unknown	7	11	4e-22
MOTIF 14	EGTGDNKK	E[GV]T[GS]DNKK	unknown	12	8	2.6e-21
MOTIF 15	VDTPQGSESEE	VDT[PS]QG[SN][EDG][ST]E[ES]	unknown	10	11	2.3e-13
MOTIF 16	AKLVTPQKTVH	AKLVTPQKT[VDG][HGR]	unknown	5	11	4e-10
MOTIF 17	QTPKSGGS	QTPKSGGS	unknown	6	8	0.046
MOTIF 18	SAEDEESSEEQ	S[AD]EDEESSEEQ	unknown	6	11	19
MOTIF 19	QIRHKIFWR	Q[IV][HR][HL][HK]IF[SW][PR]	unknown	2	9	21
MOTIF 20	PRREIN	[IP]R[MR][EL][IV][NQ]	unknown	2	6	840
