# Supplementary material for: Genome-wide identification and expression analysis of the HD2 protein family and its response to drought and salt stress in Gossypium species
Source: Front Plant Sci. 2023 Feb 13;14:1109031. doi: 10.3389/fpls.2023.1109031 (PMC9968887; doi:10.3389/fpls.2023.1109031)
Supplement: Supplementary file 3 [file Table_2.xlsx]

## Sheet: Sheet1
The molecular evolutionary rates (Ka, Ks, Ka/Ks ratios) of orthologs HD2 gene pairs among Gossypium taxa
A Vs D
A	D	Ks	Ka	Ka/Ks	Selective pressure
GaHDT3.2	GrHDT3.2	0.0354	0.0544	1.5341	Directional selection
GaHDT1.2	GrHDT1.2	0.0733	0.0152	0.208	Purifying Selection
AT Vs DT
AT	DT	Ks	Ka	Ka/Ks	Selective pressure
GhHDT1A.2	GhHDT1D.2	0.0451	0.0085	0.1881	Purifying Selection
GhHDT3A.2	GhHDT3D.2	0.0402	0.0221	0.5502	Purifying Selection
GhHDT1A.1	GhHDT1D.1	0.0317	0.0083	0.2612	Purifying Selection
GhHDT3A.1	GhHDT3D.1	0.0934	0.085	0.9107	Purifying Selection
GbHDT1A.1	GbHDT1D.1	0.0476	0.0101	0.2118	Purifying Selection
GbHDT3A.2	GbHDT3D.1	0.0417	0.0197	0.4727	Purifying Selection
GbHDT1A.2	GbHDT1D.2	0.0353	0.0079	0.2239	Purifying Selection
GbHDT3A.1	GbHDT3D.2	0.0467	0.0261	0.5586	Purifying Selection
AT Vs A
AT	A	Ks	Ka	Ka/Ks	Selective pressure
GhHDT3A.2	GaHDT3.2	0.0352	0.0345	0.98	Purifying Selection
GhHDT1A.2	GaHDT1.2	0.019	0.0097	0.5085	Purifying Selection
GbHDT3A.2	GaHDT3.2	0.0352	0.0345	0.98	Purifying Selection
GbHDT3A.1	GaHDT3.1	0.0473	0.0549	1.1606	Directional selection
GbHDT1A.1	GaHDT1.2	0.6097	0.1114	0.1827	Purifying Selection
DT Vs D
DT	D	Ks	Ka	Ka/Ks	Selective pressure
GhHDT1D.2	GrHDT1.2	0	0.0031	0	Purifying Selection
GhHDT3D.2	GrHDT3.2	0.0087	0.0105	1.2096	Directional selection
GhHDT1D.1	GrHDT1.1	0.0275	0.003	0.1086	Purifying Selection
GbHDT1D.1	GrHDT1.2	0	0.0048	0	Purifying Selection
GbHDT1D.2	GrHDT1.1	0.0267	0.0029	0.1072	Purifying Selection
GbHDT3D.1	GrHDT3.2	0.0147	0.0117	0.7979	Purifying Selection
AT Vs AT
AT	AT	Ks	Ka	Ka/Ks	Selective pressure
GhHDT1A.1	GbHDT1A.2	0.0034	0	0.001	Purifying Selection
GhHDT3A.2	GbHDT3A.2	59.362	1.7072	0.0288	Purifying Selection
GhHDT1A.2	GbHDT1A.1	0	0	0	Purifying Selection
DT Vs DT
DT	DT	Ks	Ka	Ka/Ks	Selective pressure
GhHDT1D.2	GbHDT1D.1	0	0.0017	0	Purifying Selection
GhHDT3D.2	GbHDT3D.1	0.005	0.0043	0.8635	Purifying Selection
GhHDT1D.1	GbHDT1D.2	0	0	0	Purifying Selection
