# Supplementary material for: Genome-wide identification and expression analysis of the HD2 protein family and its response to drought and salt stress in Gossypium species
Source: Front Plant Sci. 2023 Feb 13;14:1109031. doi: 10.3389/fpls.2023.1109031 (PMC9968887; doi:10.3389/fpls.2023.1109031)
Supplement: Supplementary file 4 [file Table_3.xlsx]

## Sheet: Sheet1
A) Number of cis regulatory elements in the 1.5 kb upstream promoter regions of cotton HD2 genes
Gene names	Gene Ids	TGA-element	TCA-element	ABRE	CGTCA-motif	P-box	MBS	TGACG-motif	O2-site	MRE	GARE-motif
GhHDT1A.1	Ghir_A05G008720.1	1	0	1	4	0	1	4	0	0	0
GhHDT1A.2	Ghir_A09G010110.1	1	0	0	0	0	2	0	1	0	0
GhHDT1D.1	Ghir_D05G008730.1	1	0	1	4	0	1	4	0	0	0
GhHDT1D.2	Ghir_D09G009840.1	0	1	0	1	0	1	1	0	0	0
GhHDT2A	Ghir_A07G020200.1	0	0	0	3	0	2	3	0	0	0
GhHDT3A.2	Ghir_A11G034800.1	0	2	0	2	0	0	1	0	1	0
GhHDT3D.1	Ghir_D01G021720.1	0	2	0	0	1	0	0	0	0	1
GhHDT3D.2	Ghir_D11G035640.1	0	1	1	1	0	0	1	1	1	0
B) Functional annotations of cis-regulatory elements
Element name	Functional annotation
ABRE	cis-acting element involved in the abscisic acid responsiveness
CGTCA-motif	cis-acting regulatory element involved in the MeJA-responsiveness
GARE-motif	gibberellin-responsive element
MBS	MYB binding site involved in drought-inducibility
MRE	MYB binding site involved in light responsiveness
O2-site	cis-acting regulatory element involved in zein metabolism regulation
P-box	gibberellin-responsive element
TCA-element	cis-acting element involved in salicylic acid responsiveness
TGACG-motif	cis-acting regulatory element involved in the MeJA-responsiveness
TGA-element	auxin-responsive element
