# Supplementary material for: Genome-wide identification and expression analysis of the HD2 protein family and its response to drought and salt stress in Gossypium species
Source: Front Plant Sci. 2023 Feb 13;14:1109031. doi: 10.3389/fpls.2023.1109031 (PMC9968887; doi:10.3389/fpls.2023.1109031)
Supplement: Supplementary file 5 [file Table_4.xlsx]

## Sheet: Drought
List of Positively and negatively co-expressed genes (Pearson correlation coefficent r ≥ 0.95 and ≤ 0.95) with GhHDT3D.2
GhHDT3D.2	INTERACTION	GhHDT3D.2	ANNOTATION
Ghir_D11G035640	pos_interaction	Ghir_A01G004330	DC-UbP/UBTD2, N-terminal domain
Ghir_D11G035640	pos_interaction	Ghir_A01G007640	Pirin, N-terminal domain
Ghir_D11G035640	pos_interaction	Ghir_A01G018660	GTP binding domain
Ghir_D11G035640	pos_interaction	Ghir_A02G010020	Pentatricopeptide repeat
Ghir_D11G035640	pos_interaction	Ghir_A03G016860	Tify domain
Ghir_D11G035640	pos_interaction	Ghir_A04G010380	Methyltransferase FkbM
Ghir_D11G035640	pos_interaction	Ghir_A05G006520	RNA recognition motif domain
Ghir_D11G035640	pos_interaction	Ghir_A05G010440	Major facilitator superfamily
Ghir_D11G035640	pos_interaction	Ghir_A05G015200	Tify domain
Ghir_D11G035640	pos_interaction	Ghir_A05G015430	Peptidase S26A, signal peptidase I
Ghir_D11G035640	pos_interaction	Ghir_A05G020890	Zinc finger, RING-type
Ghir_D11G035640	pos_interaction	Ghir_A05G034130	Clathrin light chain
Ghir_D11G035640	pos_interaction	Ghir_A06G007300	Snf7 family
Ghir_D11G035640	pos_interaction	Ghir_A06G017260	Prenylated rab acceptor PRA1
Ghir_D11G035640	pos_interaction	Ghir_A05G006530	#N/A
Ghir_D11G035640	neg_interaction	Ghir_A01G002380	CBS domain
Ghir_D11G035640	neg_interaction	Ghir_A01G007190	Glycosyl transferase, family 31
Ghir_D11G035640	neg_interaction	Ghir_A01G017420	AMP-dependent synthetase/ligase
Ghir_D11G035640	neg_interaction	Ghir_A02G012000	Protein kinase domain
Ghir_D11G035640	neg_interaction	Ghir_A03G017480	Major pollen allergen Lol pI
Ghir_D11G035640	neg_interaction	Ghir_A04G000600	Pentatricopeptide repeat
Ghir_D11G035640	neg_interaction	Ghir_A04G012750	Pentatricopeptide repeat
Ghir_D11G035640	neg_interaction	Ghir_A04G014000	#N/A
Ghir_D11G035640	neg_interaction	Ghir_A05G001140	Transcription elongation factor S-II, central domain
Ghir_D11G035640	neg_interaction	Ghir_A05G026120	Protein kinase domain
Ghir_D11G035640	neg_interaction	Ghir_A05G042100	PB1 domain
Ghir_D11G035640	neg_interaction	Ghir_A06G005500	Chloroplast protein import component Toc86/159
Ghir_D11G035640	neg_interaction	Ghir_A06G006630	Mpv17/PMP22
Ghir_D11G035640	neg_interaction	Ghir_A06G021770	CDC48, N-terminal subdomain

## Sheet: Salt
List of Positively and negatively co-expressed genes (Pearson correlation coefficent r ≥ 0.95 and ≤ 0.95) with GhHDT3D.2
GhHDT3D.2	INTERACTION	GhHDT3D.2	ANNOTATION
Ghir_D11G035640	pos_interaction	Ghir_A06G003680	Thioredoxin domain
Ghir_D11G035640	pos_interaction	Ghir_A06G002190	Protein of unknown function DUF620
Ghir_D11G035640	pos_interaction	Ghir_A05G040860	#N/A
Ghir_D11G035640	pos_interaction	Ghir_A05G034390	Glycoside hydrolase, family 85
Ghir_D11G035640	pos_interaction	Ghir_A05G028230	Mitochondrial substrate/solute carrier
Ghir_D11G035640	pos_interaction	Ghir_A05G027860	Proton-dependent oligopeptide transporter family
Ghir_D11G035640	pos_interaction	Ghir_A05G027350	Phosphatidylinositol-4-phosphate 5-kinase, core
Ghir_D11G035640	pos_interaction	Ghir_A05G023650	Histone acetyltransferase domain, MYST-type
Ghir_D11G035640	pos_interaction	Ghir_A05G023600	B3 DNA binding domain
Ghir_D11G035640	pos_interaction	Ghir_A05G014330	#N/A
Ghir_D11G035640	pos_interaction	Ghir_A05G014160	Peptidase M1, alanine aminopeptidase/leukotriene A4 hydrolase
Ghir_D11G035640	pos_interaction	Ghir_A05G013100	Tetratricopeptide-like helical domain superfamily
Ghir_D11G035640	pos_interaction	Ghir_A05G011520	WRKY domain
Ghir_D11G035640	pos_interaction	Ghir_A05G006100	WD40 repeat
Ghir_D11G035640	pos_interaction	Ghir_A05G033520	Putative small multi-drug export
Ghir_D11G035640	pos_interaction	Ghir_A05G031880	Armadillo-like helical
Ghir_D11G035640	pos_interaction	Ghir_A05G030060	NB-ARC
Ghir_D11G035640	pos_interaction	Ghir_A05G029010	Transposase-associated domain
Ghir_D11G035640	pos_interaction	Ghir_A05G021610	P-type ATPase
Ghir_D11G035640	pos_interaction	Ghir_A05G020800	WEB family
Ghir_D11G035640	pos_interaction	Ghir_A05G019940	Protein kinase domain
Ghir_D11G035640	pos_interaction	Ghir_A05G019790	Aldolase-type TIM barrel
Ghir_D11G035640	pos_interaction	Ghir_A05G012620	JAB1/MPN/MOV34 metalloenzyme domain
Ghir_D11G035640	pos_interaction	Ghir_A05G009870	#N/A
Ghir_D11G035640	pos_interaction	Ghir_A05G002280	Arf GTPase activating protein
Ghir_D11G035640	pos_interaction	Ghir_A04G002490	Protein kinase domain
Ghir_D11G035640	pos_interaction	Ghir_A04G002130	NB-ARC
Ghir_D11G035640	pos_interaction	Ghir_A04G001640	NB-ARC
Ghir_D11G035640	pos_interaction	Ghir_A04G000640	WW domain
Ghir_D11G035640	pos_interaction	Ghir_A04G015840	SBP domain
Ghir_D11G035640	pos_interaction	Ghir_A04G014860	Nucleoside phosphorylase/phosphoribosyltransferase catalytic domain superfamily
Ghir_D11G035640	pos_interaction	Ghir_A04G014340	Transcription factor, TCP
Ghir_D11G035640	pos_interaction	Ghir_A04G012750	Pentatricopeptide repeat
Ghir_D11G035640	pos_interaction	Ghir_A03G021750	Zinc finger, CCHC-type
Ghir_D11G035640	pos_interaction	Ghir_A03G021200	Pentatricopeptide repeat
Ghir_D11G035640	pos_interaction	Ghir_A03G018150	Protein kinase domain
Ghir_D11G035640	pos_interaction	Ghir_A03G016660	Multi antimicrobial extrusion protein
Ghir_D11G035640	pos_interaction	Ghir_A03G015690	Nop domain
Ghir_D11G035640	pos_interaction	Ghir_A03G013400	Mediator complex, subunit Med23
Ghir_D11G035640	pos_interaction	Ghir_A03G008290	Zinc finger, CCCH-type
Ghir_D11G035640	pos_interaction	Ghir_A03G003720	Glyoxalase/fosfomycin resistance/dioxygenase domain
Ghir_D11G035640	pos_interaction	Ghir_A03G003610	Protein of unknown function DUF966
Ghir_D11G035640	pos_interaction	Ghir_A03G001620	NB-ARC
Ghir_D11G035640	pos_interaction	Ghir_A03G000440	Heat shock factor (HSF)-type, DNA-binding
Ghir_D11G035640	pos_interaction	Ghir_A03G022780	Tubby, C-terminal
Ghir_D11G035640	pos_interaction	Ghir_A03G020940	Tetratricopeptide repeat 1
Ghir_D11G035640	pos_interaction	Ghir_A03G015780	Clathrin/coatomer adaptor, adaptin-like, N-terminal
Ghir_D11G035640	pos_interaction	Ghir_A03G013160	Basic-leucine zipper domain
Ghir_D11G035640	pos_interaction	Ghir_A03G012720	Cyclic nucleotide-binding domain
Ghir_D11G035640	pos_interaction	Ghir_A03G010590	GTD-binding domain
Ghir_D11G035640	pos_interaction	Ghir_A03G010100	BRO1 domain
Ghir_D11G035640	pos_interaction	Ghir_A03G009950	Pumilio RNA-binding repeat
Ghir_D11G035640	pos_interaction	Ghir_A03G002110	NB-ARC
Ghir_D11G035640	pos_interaction	Ghir_A03G001360	Pentatricopeptide repeat
Ghir_D11G035640	pos_interaction	Ghir_A03G001350	Ancestral coatomer element 1, Sec16/Sec31
Ghir_D11G035640	pos_interaction	Ghir_A02G012410	Villin/Gelsolin
Ghir_D11G035640	pos_interaction	Ghir_A02G010420	WD40 repeat
Ghir_D11G035640	pos_interaction	Ghir_A02G016020	AP2/ERF domain
Ghir_D11G035640	pos_interaction	Ghir_A02G009420	PPM-type phosphatase domain
Ghir_D11G035640	pos_interaction	Ghir_A02G001340	ApaG domain
Ghir_D11G035640	pos_interaction	Ghir_A02G001270	Zinc finger, BED-type
Ghir_D11G035640	pos_interaction	Ghir_A02G000460	#N/A
Ghir_D11G035640	pos_interaction	Ghir_A01G019520	NUDIX hydrolase domain
Ghir_D11G035640	pos_interaction	Ghir_A01G012830	Zinc finger, CCHC-type
Ghir_D11G035640	pos_interaction	Ghir_A01G011590	Protein of unknown function DUF789
Ghir_D11G035640	pos_interaction	Ghir_A01G010830	Aspartic peptidase A1 family
Ghir_D11G035640	pos_interaction	Ghir_A01G009480	U box domain
Ghir_D11G035640	pos_interaction	Ghir_A01G006080	Diacylglycerol kinase, accessory domain
Ghir_D11G035640	pos_interaction	Ghir_A01G005510	PAP/25A-associated
Ghir_D11G035640	pos_interaction	Ghir_A01G004990	Basic-leucine zipper domain
Ghir_D11G035640	pos_interaction	Ghir_A01G000200	HEAT repeat
Ghir_D11G035640	pos_interaction	Ghir_A01G020450	Zinc finger, FYVE/PHD-type
Ghir_D11G035640	pos_interaction	Ghir_A01G019410	Leucine-rich repeat
Ghir_D11G035640	pos_interaction	Ghir_A01G006250	Leucine-rich repeat
Ghir_D11G035640	pos_interaction	Ghir_A01G006180	Protein kinase domain
Ghir_D11G035640	pos_interaction	Ghir_A01G003980	#N/A
Ghir_D11G035640	pos_interaction	Ghir_A01G002380	CBS domain
Ghir_D11G035640	pos_interaction	Ghir_A01G000210	RNA recognition motif domain
Ghir_D11G035640	pos_interaction	Ghir_A06G003690	#N/A
Ghir_D11G035640	pos_interaction	Ghir_A02G000470	#N/A
Ghir_D11G035640	neg_interaction	Ghir_A06G007730	Survival protein SurE-like phosphatase/nucleotidase
Ghir_D11G035640	neg_interaction	Ghir_A06G006850	PPM-type phosphatase, divalent cation binding
Ghir_D11G035640	neg_interaction	Ghir_A06G006620	Protein kinase domain
Ghir_D11G035640	neg_interaction	Ghir_A06G006190	Transcription factor GRAS
Ghir_D11G035640	neg_interaction	Ghir_A06G003970	ZC3H15/TMA46 family, C-terminal
Ghir_D11G035640	neg_interaction	Ghir_A06G003780	Domain of unknown function DUF4057
Ghir_D11G035640	neg_interaction	Ghir_A06G003490	GDP-fucose protein O-fucosyltransferase
Ghir_D11G035640	neg_interaction	Ghir_A06G003420	Phytocyanin domain
Ghir_D11G035640	neg_interaction	Ghir_A06G000330	Tubulin
Ghir_D11G035640	neg_interaction	Ghir_A05G041720	C2 domain
Ghir_D11G035640	neg_interaction	Ghir_A05G038210	Cyclic nucleotide-binding domain
Ghir_D11G035640	neg_interaction	Ghir_A05G036800	Methyltransferase type 11
Ghir_D11G035640	neg_interaction	Ghir_A05G033480	IPP transferase
Ghir_D11G035640	neg_interaction	Ghir_A05G031940	ENTH/VHS
Ghir_D11G035640	neg_interaction	Ghir_A05G030810	EamA domain
Ghir_D11G035640	neg_interaction	Ghir_A05G030750	PsbP family
Ghir_D11G035640	neg_interaction	Ghir_A05G029180	Pyrimidine 5'-nucleotidase, eukaryotic
Ghir_D11G035640	neg_interaction	Ghir_A05G028810	NADPH-dependent FMN reductase-like
Ghir_D11G035640	neg_interaction	Ghir_A05G028670	Transcription factor IIS, N-terminal
Ghir_D11G035640	neg_interaction	Ghir_A05G026620	Protein kinase domain
Ghir_D11G035640	neg_interaction	Ghir_A05G026130	Transcription factor, MADS-box
Ghir_D11G035640	neg_interaction	Ghir_A05G025930	ATPase, F1/V1/A1 complex, alpha/beta subunit, nucleotide-binding domain
Ghir_D11G035640	neg_interaction	Ghir_A05G025310	Multicopper oxidase, type 1
Ghir_D11G035640	neg_interaction	Ghir_A05G023750	Thaumatin family
Ghir_D11G035640	neg_interaction	Ghir_A05G022970	Protein EXORDIUM-like
Ghir_D11G035640	neg_interaction	Ghir_A05G022100	PB1 domain
Ghir_D11G035640	neg_interaction	Ghir_A05G021000	Homeobox domain
Ghir_D11G035640	neg_interaction	Ghir_A05G020630	Patatin-like phospholipase domain
Ghir_D11G035640	neg_interaction	Ghir_A05G020410	Proton-dependent oligopeptide transporter family
Ghir_D11G035640	neg_interaction	Ghir_A05G019840	CRAL-TRIO lipid binding domain
Ghir_D11G035640	neg_interaction	Ghir_A05G019140	Filament-like plant protein
Ghir_D11G035640	neg_interaction	Ghir_A05G016620	#N/A
Ghir_D11G035640	neg_interaction	Ghir_A05G016180	IQ motif, EF-hand binding site
Ghir_D11G035640	neg_interaction	Ghir_A05G014600	Pectinesterase, catalytic
Ghir_D11G035640	neg_interaction	Ghir_A05G014030	SANT/Myb domain
Ghir_D11G035640	neg_interaction	Ghir_A05G013240	Pyridoxal 5'-phosphate synthase subunit PdxS/SNZ
Ghir_D11G035640	neg_interaction	Ghir_A05G013170	Zf-FLZ domain
Ghir_D11G035640	neg_interaction	Ghir_A05G012250	Domain of unknown function DUF1995
Ghir_D11G035640	neg_interaction	Ghir_A05G011840	Protein kinase domain
Ghir_D11G035640	neg_interaction	Ghir_A05G011410	Tetratricopeptide repeat 1
Ghir_D11G035640	neg_interaction	Ghir_A05G010710	Protein kinase domain
Ghir_D11G035640	neg_interaction	Ghir_A05G010690	Cyclic nucleotide-binding domain
Ghir_D11G035640	neg_interaction	Ghir_A05G009290	Neutral/alkaline nonlysosomal ceramidase
Ghir_D11G035640	neg_interaction	Ghir_A05G008440	#N/A
Ghir_D11G035640	neg_interaction	Ghir_A05G007780	Ulp1 protease family, C-terminal catalytic domain
Ghir_D11G035640	neg_interaction	Ghir_A05G007160	Aldehyde dehydrogenase domain
Ghir_D11G035640	neg_interaction	Ghir_A05G006780	Glycosyl transferase, family 14
Ghir_D11G035640	neg_interaction	Ghir_A05G005910	#N/A
Ghir_D11G035640	neg_interaction	Ghir_A05G005880	WD40 repeat
Ghir_D11G035640	neg_interaction	Ghir_A05G005450	Reticulon
Ghir_D11G035640	neg_interaction	Ghir_A05G002950	Phospholipase A2
Ghir_D11G035640	neg_interaction	Ghir_A05G002480	Late embryogenesis abundant protein, LEA_2 subgroup
Ghir_D11G035640	neg_interaction	Ghir_A05G002170	ABC transporter-like
Ghir_D11G035640	neg_interaction	Ghir_A05G001630	Tetratricopeptide-like helical domain superfamily
Ghir_D11G035640	neg_interaction	Ghir_A05G000960	Cellulose synthase
Ghir_D11G035640	neg_interaction	Ghir_A05G000200	Mevalonate/galactokinase
Ghir_D11G035640	neg_interaction	Ghir_A05G000190	Phospholipase A2
Ghir_D11G035640	neg_interaction	Ghir_A05G042800	EamA domain
Ghir_D11G035640	neg_interaction	Ghir_A05G037030	Lateral organ boundaries, LOB
Ghir_D11G035640	neg_interaction	Ghir_A05G029340	NIF system FeS cluster assembly, NifU, C-terminal
Ghir_D11G035640	neg_interaction	Ghir_A05G027060	Phytocyanin domain
Ghir_D11G035640	neg_interaction	Ghir_A05G026280	Tubby, C-terminal
Ghir_D11G035640	neg_interaction	Ghir_A05G026220	Proteasome alpha-subunit, N-terminal domain
Ghir_D11G035640	neg_interaction	Ghir_A05G024130	Aldehyde dehydrogenase domain
Ghir_D11G035640	neg_interaction	Ghir_A05G024090	Signal transduction response regulator, receiver domain
Ghir_D11G035640	neg_interaction	Ghir_A05G022830	Helix-turn-helix motif
Ghir_D11G035640	neg_interaction	Ghir_A05G021760	Squalene epoxidase
Ghir_D11G035640	neg_interaction	Ghir_A05G021160	Peptidase T2, asparaginase 2
Ghir_D11G035640	neg_interaction	Ghir_A05G020860	Remorin, C-terminal
Ghir_D11G035640	neg_interaction	Ghir_A05G020030	Methyladenine glycosylase
Ghir_D11G035640	neg_interaction	Ghir_A05G019920	Outer envelope pore protein 24
Ghir_D11G035640	neg_interaction	Ghir_A05G019280	Zinc finger, lateral root primordium type 1
Ghir_D11G035640	neg_interaction	Ghir_A05G019090	Glycoside hydrolase family 9
Ghir_D11G035640	neg_interaction	Ghir_A05G018500	Small auxin-up RNA
Ghir_D11G035640	neg_interaction	Ghir_A05G017860	Phytocyanin domain
Ghir_D11G035640	neg_interaction	Ghir_A05G016440	#N/A
Ghir_D11G035640	neg_interaction	Ghir_A05G015760	ER lumen protein retaining receptor
Ghir_D11G035640	neg_interaction	Ghir_A05G015310	Domain of unknown function DUF642
Ghir_D11G035640	neg_interaction	Ghir_A05G013630	Ovate protein family, C-terminal
Ghir_D11G035640	neg_interaction	Ghir_A05G012800	Phospholipase/carboxylesterase/thioesterase
Ghir_D11G035640	neg_interaction	Ghir_A05G012790	Cytochrome c oxidase, subunit Vb
Ghir_D11G035640	neg_interaction	Ghir_A05G012080	Folate-biopterin transporter
Ghir_D11G035640	neg_interaction	Ghir_A05G011380	#N/A
Ghir_D11G035640	neg_interaction	Ghir_A05G011020	Ubiquitin domain
Ghir_D11G035640	neg_interaction	Ghir_A05G010070	NUDIX hydrolase domain
Ghir_D11G035640	neg_interaction	Ghir_A05G008660	Dimeric alpha-beta barrel
Ghir_D11G035640	neg_interaction	Ghir_A05G007760	Interactor of constitutive active ROPs
Ghir_D11G035640	neg_interaction	Ghir_A05G007480	Proteasome alpha-subunit, N-terminal domain
Ghir_D11G035640	neg_interaction	Ghir_A05G006910	Alpha/beta hydrolase fold-1
Ghir_D11G035640	neg_interaction	Ghir_A05G006060	Armadillo
Ghir_D11G035640	neg_interaction	Ghir_A05G005980	AP2/ERF domain
Ghir_D11G035640	neg_interaction	Ghir_A05G005410	Aldehyde dehydrogenase domain
Ghir_D11G035640	neg_interaction	Ghir_A05G004360	Zinc finger C2H2-type
Ghir_D11G035640	neg_interaction	Ghir_A04G015570	GAGA-binding transcriptional activator
Ghir_D11G035640	neg_interaction	Ghir_A04G014370	Magnesium transporter NIPA
Ghir_D11G035640	neg_interaction	Ghir_A04G013310	11-S seed storage protein, plant
Ghir_D11G035640	neg_interaction	Ghir_A04G012210	Plant lipid transfer protein/Par allergen
Ghir_D11G035640	neg_interaction	Ghir_A04G009300	Homeobox domain
Ghir_D11G035640	neg_interaction	Ghir_A04G008960	#N/A
Ghir_D11G035640	neg_interaction	Ghir_A04G007640	Zinc finger, RING-type
Ghir_D11G035640	neg_interaction	Ghir_A04G007570	RNA recognition motif domain
Ghir_D11G035640	neg_interaction	Ghir_A04G006760	Solute carrier family 35 member SLC35F1/F2/F6
Ghir_D11G035640	neg_interaction	Ghir_A04G006470	WD40 repeat
Ghir_D11G035640	neg_interaction	Ghir_A04G004760	#N/A
Ghir_D11G035640	neg_interaction	Ghir_A04G003760	Exostosin-like
Ghir_D11G035640	neg_interaction	Ghir_A04G003620	Yippee/Mis18/Cereblon
Ghir_D11G035640	neg_interaction	Ghir_A04G003480	PPM-type phosphatase domain
Ghir_D11G035640	neg_interaction	Ghir_A04G002870	#N/A
Ghir_D11G035640	neg_interaction	Ghir_A04G002590	Protein of unknown function DUF1223
Ghir_D11G035640	neg_interaction	Ghir_A04G002190	Kinesin motor domain
Ghir_D11G035640	neg_interaction	Ghir_A04G012350	BTB/POZ domain-containing protein
Ghir_D11G035640	neg_interaction	Ghir_A04G010840	Protein kinase domain
Ghir_D11G035640	neg_interaction	Ghir_A04G010520	Glutathione S-transferase, N-terminal
Ghir_D11G035640	neg_interaction	Ghir_A04G009100	Armadillo-like helical
Ghir_D11G035640	neg_interaction	Ghir_A04G008910	Arf GTPase activating protein
Ghir_D11G035640	neg_interaction	Ghir_A04G004730	Alpha crystallin/Hsp20 domain
Ghir_D11G035640	neg_interaction	Ghir_A04G004290	ALOG domain
Ghir_D11G035640	neg_interaction	Ghir_A04G000750	#N/A
Ghir_D11G035640	neg_interaction	Ghir_A03G023380	Small GTPase
Ghir_D11G035640	neg_interaction	Ghir_A03G022810	Late embryogenesis abundant protein, LEA_2 subgroup
Ghir_D11G035640	neg_interaction	Ghir_A03G021370	Tyrosinase copper-binding domain
Ghir_D11G035640	neg_interaction	Ghir_A03G019980	Xanthine/uracil/vitamin C permease
Ghir_D11G035640	neg_interaction	Ghir_A03G018220	Isochorismatase-like
Ghir_D11G035640	neg_interaction	Ghir_A03G017970	Glycoside hydrolase family 16
Ghir_D11G035640	neg_interaction	Ghir_A03G017040	Exostosin-like
Ghir_D11G035640	neg_interaction	Ghir_A03G017020	Proton-dependent oligopeptide transporter family
Ghir_D11G035640	neg_interaction	Ghir_A03G014130	HORMA domain
Ghir_D11G035640	neg_interaction	Ghir_A03G011290	Fatty acid hydroxylase
Ghir_D11G035640	neg_interaction	Ghir_A03G011160	MFS transporter superfamily
Ghir_D11G035640	neg_interaction	Ghir_A03G011140	Helix-turn-helix motif
Ghir_D11G035640	neg_interaction	Ghir_A03G008870	Armadillo-like helical
Ghir_D11G035640	neg_interaction	Ghir_A03G007980	Protein of unknown function DUF538
Ghir_D11G035640	neg_interaction	Ghir_A03G022470	#N/A
Ghir_D11G035640	neg_interaction	Ghir_A03G022300	Major intrinsic protein
Ghir_D11G035640	neg_interaction	Ghir_A03G022250	Proteasome alpha-subunit, N-terminal domain
Ghir_D11G035640	neg_interaction	Ghir_A03G020240	#N/A
Ghir_D11G035640	neg_interaction	Ghir_A03G019720	ATP-dependent Clp protease proteolytic subunit
Ghir_D11G035640	neg_interaction	Ghir_A03G019360	#N/A
Ghir_D11G035640	neg_interaction	Ghir_A03G017000	At4g14100-like
Ghir_D11G035640	neg_interaction	Ghir_A03G015420	Enoyl-CoA hydratase/isomerase
Ghir_D11G035640	neg_interaction	Ghir_A03G014700	Oxysterol-binding protein
Ghir_D11G035640	neg_interaction	Ghir_A03G014060	IRX15/IRX15L/IGXM
Ghir_D11G035640	neg_interaction	Ghir_A03G013650	Protein kinase domain
Ghir_D11G035640	neg_interaction	Ghir_A03G013440	NAD(P)H-quinone oxidoreductase subunit L
Ghir_D11G035640	neg_interaction	Ghir_A03G013380	B-cell receptor-associated protein 29/31
Ghir_D11G035640	neg_interaction	Ghir_A03G013370	Gnk2-homologous domain
Ghir_D11G035640	neg_interaction	Ghir_A03G011770	Ribosomal protein L18
Ghir_D11G035640	neg_interaction	Ghir_A03G011470	PGG domain
Ghir_D11G035640	neg_interaction	Ghir_A03G011360	Proton-dependent oligopeptide transporter family
Ghir_D11G035640	neg_interaction	Ghir_A03G010480	EF-hand domain
Ghir_D11G035640	neg_interaction	Ghir_A03G009270	Zinc finger, RING-type
Ghir_D11G035640	neg_interaction	Ghir_A03G009050	NmrA-like domain
Ghir_D11G035640	neg_interaction	Ghir_A03G006030	SS18 family
Ghir_D11G035640	neg_interaction	Ghir_A03G005620	Protein kinase domain
Ghir_D11G035640	neg_interaction	Ghir_A03G004010	PB1 domain
Ghir_D11G035640	neg_interaction	Ghir_A03G004000	Zinc finger, GATA-type
Ghir_D11G035640	neg_interaction	Ghir_A03G003960	Protein of unknown function DUF707
Ghir_D11G035640	neg_interaction	Ghir_A03G003900	POX domain
Ghir_D11G035640	neg_interaction	Ghir_A03G002380	Tubulin
Ghir_D11G035640	neg_interaction	Ghir_A02G019000	#N/A
Ghir_D11G035640	neg_interaction	Ghir_A02G018940	Aspartic peptidase A1 family
Ghir_D11G035640	neg_interaction	Ghir_A02G018930	Plant peroxidase
Ghir_D11G035640	neg_interaction	Ghir_A02G018020	Ovate protein family, C-terminal
Ghir_D11G035640	neg_interaction	Ghir_A02G016450	S-adenosyl-L-methionine-dependent methyltransferase
Ghir_D11G035640	neg_interaction	Ghir_A02G015880	#N/A
Ghir_D11G035640	neg_interaction	Ghir_A02G015830	Mitochondrial carrier protein
Ghir_D11G035640	neg_interaction	Ghir_A02G014700	Myo-inositol-1-phosphate synthase
Ghir_D11G035640	neg_interaction	Ghir_A02G013270	Casparian strip membrane protein
Ghir_D11G035640	neg_interaction	Ghir_A02G012910	D-galactoside/L-rhamnose binding SUEL lectin domain
Ghir_D11G035640	neg_interaction	Ghir_A02G011230	UDP-glucuronosyl/UDP-glucosyltransferase
Ghir_D11G035640	neg_interaction	Ghir_A02G009720	Glycoside hydrolase, family 13, N-terminal
Ghir_D11G035640	neg_interaction	Ghir_A02G009100	Fatty acid desaturase, type 2
Ghir_D11G035640	neg_interaction	Ghir_A02G008910	NAD(P)-binding domain superfamily
Ghir_D11G035640	neg_interaction	Ghir_A02G008900	Cytochrome b5-like heme/steroid binding domain
Ghir_D11G035640	neg_interaction	Ghir_A02G008630	#N/A
Ghir_D11G035640	neg_interaction	Ghir_A02G008550	Homeobox domain
Ghir_D11G035640	neg_interaction	Ghir_A02G006970	Membrane transport protein
Ghir_D11G035640	neg_interaction	Ghir_A02G006250	Gibberellin regulated protein
Ghir_D11G035640	neg_interaction	Ghir_A02G005330	Drought induced 19 protein type, zinc-binding domain
Ghir_D11G035640	neg_interaction	Ghir_A02G001890	FKBP-type peptidyl-prolyl cis-trans isomerase domain
Ghir_D11G035640	neg_interaction	Ghir_A02G001590	Protein kinase C-like, phorbol ester/diacylglycerol-binding domain
Ghir_D11G035640	neg_interaction	Ghir_A02G001140	Myc-type, basic helix-loop-helix (bHLH) domain
Ghir_D11G035640	neg_interaction	Ghir_A02G000660	#N/A
Ghir_D11G035640	neg_interaction	Ghir_A02G000600	#N/A
Ghir_D11G035640	neg_interaction	Ghir_A02G000150	Membrane transport protein
Ghir_D11G035640	neg_interaction	Ghir_A02G018890	Zinc finger, RING-type
Ghir_D11G035640	neg_interaction	Ghir_A02G017710	Cysteine-rich secretory protein, allergen V5/Tpx-1-related
Ghir_D11G035640	neg_interaction	Ghir_A02G015950	GDP-fucose protein O-fucosyltransferase
Ghir_D11G035640	neg_interaction	Ghir_A02G008890	SNARE
Ghir_D11G035640	neg_interaction	Ghir_A02G008870	Homeobox domain
Ghir_D11G035640	neg_interaction	Ghir_A02G008410	Zinc finger, GATA-type
Ghir_D11G035640	neg_interaction	Ghir_A02G008050	Allergen Ole e 1, conserved site
Ghir_D11G035640	neg_interaction	Ghir_A02G007150	Phytocyanin domain
Ghir_D11G035640	neg_interaction	Ghir_A02G006670	Cupredoxin
Ghir_D11G035640	neg_interaction	Ghir_A02G004990	Rapid ALkalinization Factor
Ghir_D11G035640	neg_interaction	Ghir_A02G004070	Putative S-adenosyl-L-methionine-dependent methyltransferase
Ghir_D11G035640	neg_interaction	Ghir_A02G004060	ALOG domain
Ghir_D11G035640	neg_interaction	Ghir_A02G000590	#N/A
Ghir_D11G035640	neg_interaction	Ghir_A02G000170	STAR protein, homodimerisation region
Ghir_D11G035640	neg_interaction	Ghir_A01G021050	Glutathione S-transferase, N-terminal
Ghir_D11G035640	neg_interaction	Ghir_A01G020680	Aromatic amino acid lyase
Ghir_D11G035640	neg_interaction	Ghir_A01G019580	Aspartic peptidase A1 family
Ghir_D11G035640	neg_interaction	Ghir_A01G018550	Rhodanese-like domain
Ghir_D11G035640	neg_interaction	Ghir_A01G018350	Amino acid transporter, transmembrane domain
Ghir_D11G035640	neg_interaction	Ghir_A01G017020	Zinc finger, CCHC-type
Ghir_D11G035640	neg_interaction	Ghir_A01G016960	Lung seven transmembrane receptor-like
Ghir_D11G035640	neg_interaction	Ghir_A01G012370	#N/A
Ghir_D11G035640	neg_interaction	Ghir_A01G008040	#N/A
Ghir_D11G035640	neg_interaction	Ghir_A01G005740	Protein of unknown function DUF1218
Ghir_D11G035640	neg_interaction	Ghir_A01G005110	IQ motif, EF-hand binding site
Ghir_D11G035640	neg_interaction	Ghir_A01G004790	ALOG domain
Ghir_D11G035640	neg_interaction	Ghir_A01G000060	#N/A
Ghir_D11G035640	neg_interaction	Ghir_A01G022160	Calcium/proton exchanger
Ghir_D11G035640	neg_interaction	Ghir_A01G021400	Homeobox domain
Ghir_D11G035640	neg_interaction	Ghir_A01G021140	NAD(P)-binding domain
Ghir_D11G035640	neg_interaction	Ghir_A01G020800	Protein kinase domain
Ghir_D11G035640	neg_interaction	Ghir_A01G020490	Major intrinsic protein
Ghir_D11G035640	neg_interaction	Ghir_A01G020160	Phytosulfokine
Ghir_D11G035640	neg_interaction	Ghir_A01G019930	FeS cluster biogenesis
Ghir_D11G035640	neg_interaction	Ghir_A01G019850	CRIB domain
Ghir_D11G035640	neg_interaction	Ghir_A01G019560	Late embryogenesis abundant protein, LEA_2 subgroup
Ghir_D11G035640	neg_interaction	Ghir_A01G018960	Protein kinase domain
Ghir_D11G035640	neg_interaction	Ghir_A01G017040	Plastid lipid-associated protein/fibrillin conserved domain
Ghir_D11G035640	neg_interaction	Ghir_A01G016160	SKP1/BTB/POZ domain superfamily
Ghir_D11G035640	neg_interaction	Ghir_A01G014100	Dynein light chain, type 1/2
Ghir_D11G035640	neg_interaction	Ghir_A01G013730	SANT/Myb domain
Ghir_D11G035640	neg_interaction	Ghir_A01G012970	Myb-like domain
Ghir_D11G035640	neg_interaction	Ghir_A01G009600	Protein kinase domain
Ghir_D11G035640	neg_interaction	Ghir_A01G007460	EH domain
Ghir_D11G035640	neg_interaction	Ghir_A01G006460	Alpha crystallin/Hsp20 domain
Ghir_D11G035640	neg_interaction	Ghir_A01G006260	NADPH-dependent FMN reductase-like
Ghir_D11G035640	neg_interaction	Ghir_A01G004750	Leucine-rich repeat
Ghir_D11G035640	neg_interaction	Ghir_A01G003310	Protein kinase domain
Ghir_D11G035640	neg_interaction	Ghir_A01G002790	Rapid ALkalinization Factor
Ghir_D11G035640	neg_interaction	Ghir_A01G001090	Sugar/inositol transporter
Ghir_D11G035640	neg_interaction	Ghir_A01G000110	Late embryogenesis abundant protein, LEA_2 subgroup
Ghir_D11G035640	neg_interaction	Ghir_A05G010720	#N/A
