# Supplementary material for: Genome-wide identification and expression analysis of the HD2 protein family and its response to drought and salt stress in Gossypium species
Source: Front Plant Sci. 2023 Feb 13;14:1109031. doi: 10.3389/fpls.2023.1109031 (PMC9968887; doi:10.3389/fpls.2023.1109031)
Supplement: Supplementary file 6 [file Table_5.xlsx]

## Sheet: Drought
GO_acc	term_type	Term	queryitem	querytotal	bgitem	bgtotal	pvalue	FDR
GO:0009653	P	anatomical structure morphogenesis	5	26	919	28362	0.0013	0.2
GO:0006810	P	transport	6	26	2391	28362	0.019	0.9
GO:0051234	P	establishment of localization	6	26	2406	28362	0.02	0.9
GO:0051179	P	localization	6	26	2517	28362	0.024	0.9
GO:0035639	F	purine ribonucleoside triphosphate binding	6	26	2515	28362	0.024	0.21
GO:0005488	F	binding	17	26	12081	28362	0.016	0.21
GO:0001882	F	nucleoside binding	6	26	2618	28362	0.028	0.21
GO:0032549	F	ribonucleoside binding	6	26	2617	28362	0.028	0.21
GO:0017076	F	purine nucleotide binding	6	26	2633	28362	0.029	0.21
GO:0016787	F	hydrolase activity	7	26	3279	28362	0.025	0.21
GO:0001883	F	purine nucleoside binding	6	26	2612	28362	0.028	0.21
GO:0097367	F	carbohydrate derivative binding	6	26	2696	28362	0.032	0.21
GO:0005515	F	protein binding	8	26	3669	28362	0.014	0.21
GO:0032555	F	purine ribonucleotide binding	6	26	2631	28362	0.029	0.21
GO:0032550	F	purine ribonucleoside binding	6	26	2612	28362	0.028	0.21
GO:0032553	F	ribonucleotide binding	6	26	2664	28362	0.031	0.21
GO:0098805	C	whole membrane	6	26	925	28362	0.00016	0.0073
GO:0098588	C	bounding membrane of organelle	7	26	1213	28362	8.5e-05	0.0073
GO:0031090	C	organelle membrane	7	26	1760	28362	0.00082	0.025
GO:0012505	C	endomembrane system	7	26	2143	28362	0.0026	0.058
GO:0005794	C	Golgi apparatus	5	26	1182	28362	0.004	0.073
GO:0016020	C	membrane	14	26	8532	28362	0.0097	0.15
GO:0044425	C	membrane part	11	26	5962	28362	0.012	0.15
GO:0005623	C	cell	25	26	22664	28362	0.022	0.22
GO:0044464	C	cell part	25	26	22662	28362	0.022	0.22
GO:0044444	C	cytoplasmic part	15	26	10923	28362	0.037	0.34
GO:0016021	C	integral component of membrane	9	26	5324	28362	0.042	0.34

## Sheet: Salt
GO_acc	term_type	Term	queryitem	querytotal	bgitem	bgtotal	pvalue	FDR
GO:0006810	P	transport	49	288	2391	28362	2.4e-06	0.0014
GO:0051234	P	establishment of localization	50	288	2406	28362	1.3e-06	0.0014
GO:0051179	P	localization	51	288	2517	28362	2e-06	0.0014
GO:0050896	P	response to stimulus	94	288	6250	28362	2.4e-05	0.011
GO:0016032	P	viral process	8	288	130	28362	8.1e-05	0.029
GO:0042221	P	response to chemical	50	288	2853	28362	0.00011	0.032
GO:0044419	P	interspecies interaction between organisms	8	288	154	28362	0.00025	0.041
GO:0009615	P	response to virus	6	288	83	28362	0.00028	0.041
GO:0051607	P	defense response to virus	5	288	50	28362	0.00023	0.041
GO:0009734	P	auxin-activated signaling pathway	9	288	190	28362	0.0002	0.041
GO:0044764	P	multi-organism cellular process	8	288	156	28362	0.00027	0.041
GO:0044403	P	symbiosis, encompassing mutualism through parasitism	8	288	151	28362	0.00022	0.041
GO:0009987	P	cellular process	159	288	12771	28362	0.00036	0.045
GO:0071365	P	cellular response to auxin stimulus	9	288	206	28362	0.00035	0.045
GO:0044699	P	single-organism process	124	288	9448	28362	0.00038	0.045
GO:0061458	P	reproductive system development	26	288	1265	28362	0.00065	0.067
GO:0048608	P	reproductive structure development	26	288	1265	28362	0.00065	0.067
GO:0002252	P	immune effector process	5	288	67	28362	0.0008	0.078
GO:0009791	P	post-embryonic development	30	288	1576	28362	0.00085	0.078
GO:0009755	P	hormone-mediated signaling pathway	19	288	821	28362	0.00093	0.081
GO:0050794	P	regulation of cellular process	70	288	4857	28362	0.0013	0.096
GO:0000003	P	reproduction	31	288	1721	28362	0.0016	0.096
GO:0003006	P	developmental process involved in reproduction	28	288	1496	28362	0.0016	0.096
GO:2001141	P	regulation of RNA biosynthetic process	40	288	2445	28362	0.0021	0.096
GO:0065007	P	biological regulation	83	288	6062	28362	0.0019	0.096
GO:0006355	P	regulation of transcription, DNA-templated	40	288	2443	28362	0.002	0.096
GO:0032502	P	developmental process	50	288	3233	28362	0.0018	0.096
GO:1903506	P	regulation of nucleic acid-templated transcription	40	288	2445	28362	0.0021	0.096
GO:0032870	P	cellular response to hormone stimulus	19	288	879	28362	0.002	0.096
GO:0007275	P	multicellular organism development	45	288	2811	28362	0.0016	0.096
GO:2000112	P	regulation of cellular macromolecule biosynthetic process	43	288	2657	28362	0.0017	0.096
GO:0010556	P	regulation of macromolecule biosynthetic process	43	288	2666	28362	0.0018	0.096
GO:0044767	P	single-organism developmental process	49	288	3131	28362	0.0016	0.096
GO:0022414	P	reproductive process	31	288	1715	28362	0.0016	0.096
GO:0044765	P	single-organism transport	21	288	1004	28362	0.0017	0.096
GO:0051171	P	regulation of nitrogen compound metabolic process	44	288	2739	28362	0.0017	0.096
GO:1902578	P	single-organism localization	22	288	1040	28362	0.0012	0.096
GO:0048856	P	anatomical structure development	49	288	3146	28362	0.0018	0.096
GO:0019219	P	regulation of nucleobase-containing compound metabolic process	41	288	2529	28362	0.0021	0.096
GO:0071495	P	cellular response to endogenous stimulus	19	288	890	28362	0.0023	0.1
GO:0044707	P	single-multicellular organism process	45	288	2875	28362	0.0025	0.1
GO:0044702	P	single organism reproductive process	28	288	1544	28362	0.0025	0.1
GO:0051252	P	regulation of RNA metabolic process	40	288	2474	28362	0.0026	0.1
GO:0080090	P	regulation of primary metabolic process	45	288	2889	28362	0.0028	0.1
GO:0009628	P	response to abiotic stimulus	34	288	2022	28362	0.003	0.1
GO:0009725	P	response to hormone	29	288	1631	28362	0.0028	0.1
GO:0031326	P	regulation of cellular biosynthetic process	43	288	2734	28362	0.0029	0.1
GO:0031323	P	regulation of cellular metabolic process	46	288	2980	28362	0.0029	0.1
GO:0010468	P	regulation of gene expression	44	288	2814	28362	0.0029	0.1
GO:0007017	P	microtubule-based process	6	288	132	28362	0.0028	0.1
GO:0009889	P	regulation of biosynthetic process	43	288	2752	28362	0.0033	0.11
GO:0010035	P	response to inorganic substance	19	288	926	28362	0.0035	0.11
GO:0050789	P	regulation of biological process	73	288	5306	28362	0.0034	0.11
GO:0009719	P	response to endogenous stimulus	30	288	1732	28362	0.0034	0.11
GO:0009733	P	response to auxin	11	288	407	28362	0.0036	0.11
GO:0048438	P	floral whorl development	7	288	188	28362	0.0037	0.12
GO:0032501	P	multicellular organismal process	46	288	3032	28362	0.004	0.12
GO:0015711	P	organic anion transport	5	288	103	28362	0.0048	0.13
GO:0097659	P	nucleic acid-templated transcription	40	288	2561	28362	0.0046	0.13
GO:0006351	P	transcription, DNA-templated	40	288	2559	28362	0.0045	0.13
GO:0032774	P	RNA biosynthetic process	40	288	2566	28362	0.0047	0.13
GO:0046942	P	carboxylic acid transport	5	288	103	28362	0.0048	0.13
GO:0070887	P	cellular response to chemical stimulus	22	288	1176	28362	0.0051	0.14
GO:0044237	P	cellular metabolic process	122	288	9879	28362	0.005	0.14
GO:0007389	P	pattern specification process	7	288	201	28362	0.0053	0.14
GO:0060255	P	regulation of macromolecule metabolic process	45	288	2998	28362	0.0054	0.14
GO:0019222	P	regulation of metabolic process	47	288	3181	28362	0.006	0.15
GO:0008152	P	metabolic process	144	288	12035	28362	0.006	0.15
GO:0007165	P	signal transduction	32	288	1965	28362	0.0062	0.16
GO:0034654	P	nucleobase-containing compound biosynthetic process	42	288	2781	28362	0.0065	0.16
GO:0018130	P	heterocycle biosynthetic process	44	288	2957	28362	0.0069	0.17
GO:0009651	P	response to salt stress	13	288	574	28362	0.0068	0.17
GO:0006811	P	ion transport	14	288	645	28362	0.0073	0.17
GO:0044700	P	single organism signaling	32	288	1995	28362	0.0077	0.18
GO:0010073	P	meristem maintenance	5	288	116	28362	0.0076	0.18
GO:0023052	P	signaling	32	288	1997	28362	0.0078	0.18
GO:0022607	P	cellular component assembly	13	288	586	28362	0.008	0.18
GO:0048589	P	developmental growth	11	288	458	28362	0.0083	0.19
GO:0048731	P	system development	31	288	1929	28362	0.0084	0.19
GO:0071702	P	organic substance transport	22	288	1234	28362	0.0086	0.19
GO:1901362	P	organic cyclic compound biosynthetic process	46	288	3174	28362	0.0091	0.2
GO:0071310	P	cellular response to organic substance	19	288	1023	28362	0.0095	0.2
GO:0055085	P	transmembrane transport	14	288	667	28362	0.0095	0.2
GO:0010033	P	response to organic substance	32	288	2023	28362	0.0093	0.2
GO:0048638	P	regulation of developmental growth	5	288	123	28362	0.0096	0.2
GO:0044262	P	cellular carbohydrate metabolic process	10	288	407	28362	0.01	0.2
GO:0009414	P	response to water deprivation	9	288	347	28362	0.01	0.21
GO:0006461	P	protein complex assembly	8	288	287	28362	0.01	0.21
GO:0040007	P	growth	14	288	678	28362	0.011	0.21
GO:0007154	P	cell communication	34	288	2223	28362	0.012	0.22
GO:0009887	P	organ morphogenesis	6	288	180	28362	0.012	0.22
GO:0070271	P	protein complex biogenesis	8	288	294	28362	0.012	0.22
GO:0009415	P	response to water	9	288	355	28362	0.012	0.22
GO:0019438	P	aromatic compound biosynthetic process	44	288	3058	28362	0.012	0.23
GO:0006793	P	phosphorus metabolic process	28	288	1751	28362	0.013	0.24
GO:0065003	P	macromolecular complex assembly	10	288	424	28362	0.013	0.24
GO:0048507	P	meristem development	7	288	241	28362	0.013	0.24
GO:0009653	P	anatomical structure morphogenesis	17	288	919	28362	0.014	0.25
GO:0010154	P	fruit development	14	288	702	28362	0.014	0.25
GO:0006970	P	response to osmotic stress	13	288	636	28362	0.015	0.26
GO:0044763	P	single-organism cellular process	83	288	6591	28362	0.017	0.29
GO:0043623	P	cellular protein complex assembly	6	288	197	28362	0.017	0.29
GO:0016070	P	RNA metabolic process	47	288	3403	28362	0.019	0.32
GO:0000271	P	polysaccharide biosynthetic process	6	288	202	28362	0.019	0.32
GO:0048523	P	negative regulation of cellular process	12	288	594	28362	0.02	0.34
GO:0048580	P	regulation of post-embryonic development	8	288	329	28362	0.021	0.35
GO:0009739	P	response to gibberellin	5	288	152	28362	0.022	0.35
GO:0090567	P	reproductive shoot system development	11	288	533	28362	0.023	0.37
GO:0044264	P	cellular polysaccharide metabolic process	7	288	273	28362	0.024	0.38
GO:0051716	P	cellular response to stimulus	40	288	2856	28362	0.024	0.39
GO:0071822	P	protein complex subunit organization	8	288	338	28362	0.024	0.39
GO:0071705	P	nitrogen compound transport	8	288	339	28362	0.025	0.39
GO:0043170	P	macromolecule metabolic process	98	288	8111	28362	0.026	0.4
GO:0071704	P	organic substance metabolic process	125	288	10672	28362	0.026	0.4
GO:0034637	P	cellular carbohydrate biosynthetic process	6	288	219	28362	0.027	0.41
GO:0090304	P	nucleic acid metabolic process	50	288	3768	28362	0.03	0.45
GO:0006820	P	anion transport	6	288	227	28362	0.031	0.46
GO:0051239	P	regulation of multicellular organismal process	10	288	490	28362	0.031	0.46
GO:0006468	P	protein phosphorylation	16	288	936	28362	0.032	0.47
GO:0006796	P	phosphate-containing compound metabolic process	26	288	1735	28362	0.033	0.48
GO:0033692	P	cellular polysaccharide biosynthetic process	5	288	171	28362	0.033	0.48
GO:0044085	P	cellular component biogenesis	18	288	1095	28362	0.033	0.48
GO:0065008	P	regulation of biological quality	20	288	1255	28362	0.034	0.48
GO:1901360	P	organic cyclic compound metabolic process	60	288	4700	28362	0.035	0.49
GO:0009886	P	post-embryonic morphogenesis	5	288	174	28362	0.035	0.49
GO:0005976	P	polysaccharide metabolic process	9	288	432	28362	0.035	0.49
GO:0034622	P	cellular macromolecular complex assembly	8	288	365	28362	0.036	0.49
GO:0010016	P	shoot system morphogenesis	5	288	176	28362	0.037	0.5
GO:2000026	P	regulation of multicellular organismal development	9	288	442	28362	0.04	0.54
GO:0009723	P	response to ethylene	7	288	307	28362	0.04	0.54
GO:0048316	P	seed development	12	288	661	28362	0.041	0.54
GO:0044238	P	primary metabolic process	115	288	9890	28362	0.043	0.56
GO:0009555	P	pollen development	7	288	311	28362	0.043	0.56
GO:0009908	P	flower development	10	288	520	28362	0.043	0.56
GO:0010228	P	vegetative to reproductive phase transition of meristem	5	288	187	28362	0.045	0.59
GO:0051641	P	cellular localization	11	288	601	28362	0.046	0.59
GO:0048646	P	anatomical structure formation involved in morphogenesis	5	288	188	28362	0.046	0.59
GO:0010817	P	regulation of hormone levels	6	288	251	28362	0.046	0.59
GO:0005215	F	transporter activity	31	288	1406	28362	5.7e-05	0.013
GO:0005515	F	protein binding	62	288	3669	28362	4e-05	0.013
GO:0005488	F	binding	155	288	12081	28362	8.9e-05	0.014
GO:0022892	F	substrate-specific transporter activity	22	288	1045	28362	0.0013	0.15
GO:0022857	F	transmembrane transporter activity	23	288	1146	28362	0.0018	0.17
GO:0008324	F	cation transmembrane transporter activity	12	288	464	28362	0.0034	0.23
GO:0015291	F	secondary active transmembrane transporter activity	10	288	338	28362	0.0029	0.23
GO:0043565	F	sequence-specific DNA binding	17	288	825	28362	0.0054	0.29
GO:0022891	F	substrate-specific transmembrane transporter activity	18	288	916	28362	0.0067	0.29
GO:0001071	F	nucleic acid binding transcription factor activity	29	288	1730	28362	0.0062	0.29
GO:0003700	F	transcription factor activity, sequence-specific DNA binding	29	288	1729	28362	0.0062	0.29
GO:0022804	F	active transmembrane transporter activity	13	288	595	28362	0.009	0.33
GO:0015293	F	symporter activity	6	288	171	28362	0.0092	0.33
GO:0015075	F	ion transmembrane transporter activity	13	288	629	28362	0.014	0.46
GO:0005516	F	calmodulin binding	7	288	252	28362	0.016	0.51
GO:0015077	F	monovalent inorganic cation transmembrane transporter activity	6	288	211	28362	0.023	0.57
GO:0022890	F	inorganic cation transmembrane transporter activity	8	288	325	28362	0.02	0.57
GO:0008092	F	cytoskeletal protein binding	7	288	270	28362	0.023	0.57
GO:0022838	F	substrate-specific channel activity	5	288	152	28362	0.022	0.57
GO:0004871	F	signal transducer activity	9	288	406	28362	0.025	0.59
GO:0016787	F	hydrolase activity	44	288	3279	28362	0.035	0.62
GO:0019001	F	guanyl nucleotide binding	7	288	301	28362	0.037	0.62
GO:0015267	F	channel activity	5	288	171	28362	0.033	0.62
GO:0032561	F	guanyl ribonucleotide binding	7	288	301	28362	0.037	0.62
GO:0046873	F	metal ion transmembrane transporter activity	6	288	235	28362	0.036	0.62
GO:0003677	F	DNA binding	34	288	2417	28362	0.035	0.62
GO:0043169	F	cation binding	49	288	3678	28362	0.029	0.62
GO:0022803	F	passive transmembrane transporter activity	5	288	171	28362	0.033	0.62
GO:0001067	F	regulatory region nucleic acid binding	9	288	455	28362	0.046	0.65
GO:0044212	F	transcription regulatory region DNA binding	9	288	452	28362	0.045	0.65
GO:0016773	F	phosphotransferase activity, alcohol group as acceptor	17	288	1072	28362	0.05	0.65
GO:0000976	F	transcription regulatory region sequence-specific DNA binding	5	288	185	28362	0.043	0.65
GO:0000975	F	regulatory region DNA binding	9	288	455	28362	0.046	0.65
GO:0046872	F	metal ion binding	48	288	3673	28362	0.041	0.65
GO:0042578	F	phosphoric ester hydrolase activity	8	288	391	28362	0.05	0.65
GO:0071944	C	cell periphery	83	288	4309	28362	3.7e-09	1e-06
GO:0005886	C	plasma membrane	75	288	3735	28362	4.9e-09	1e-06
GO:0044464	C	cell part	262	288	22662	28362	2.8e-07	2.9e-05
GO:0005623	C	cell	262	288	22664	28362	2.8e-07	2.9e-05
GO:0016020	C	membrane	127	288	8532	28362	4.1e-07	3.4e-05
GO:0005794	C	Golgi apparatus	31	288	1182	28362	2.1e-06	0.00014
GO:0012505	C	endomembrane system	45	288	2143	28362	3.6e-06	0.0002
GO:0005802	C	trans-Golgi network	13	288	256	28362	3.8e-06	0.0002
GO:0098791	C	Golgi subcompartment	13	288	303	28362	2.1e-05	0.00098
GO:0031984	C	organelle subcompartment	20	288	817	28362	0.00034	0.014
GO:0044431	C	Golgi apparatus part	15	288	567	28362	0.00089	0.031
GO:0005773	C	vacuole	27	288	1359	28362	0.00084	0.031
GO:0044425	C	membrane part	83	288	5962	28362	0.0011	0.036
GO:0005829	C	cytosol	35	288	1993	28362	0.0013	0.038
GO:0031224	C	intrinsic component of membrane	77	288	5540	28362	0.0019	0.053
GO:0005768	C	endosome	11	288	405	28362	0.0035	0.09
GO:0015630	C	microtubule cytoskeleton	8	288	252	28362	0.005	0.12
GO:0016021	C	integral component of membrane	71	288	5324	28362	0.0083	0.19
GO:0031225	C	anchored component of membrane	8	288	280	28362	0.009	0.2
GO:0031226	C	intrinsic component of plasma membrane	8	288	292	28362	0.011	0.24
GO:0044430	C	cytoskeletal part	8	288	302	28362	0.014	0.27
GO:0000139	C	Golgi membrane	9	288	374	28362	0.016	0.3
GO:0005856	C	cytoskeleton	9	288	380	28362	0.018	0.32
GO:0044444	C	cytoplasmic part	127	288	10923	28362	0.031	0.54
GO:0044422	C	organelle part	62	288	4894	28362	0.036	0.55
GO:0044437	C	vacuolar part	13	288	725	28362	0.037	0.55
GO:0005774	C	vacuolar membrane	13	288	720	28362	0.035	0.55
GO:0044459	C	plasma membrane part	9	288	428	28362	0.034	0.55
GO:0098588	C	bounding membrane of organelle	19	288	1213	28362	0.044	0.62
GO:0044446	C	intracellular organelle part	61	288	4882	28362	0.048	0.66
GO:0009505	C	plant-type cell wall	7	288	323	28362	0.05	0.67
